# Supplementary material for: Ipconazole Disrupts Mitochondrial Homeostasis and Alters GABAergic Neuronal Development in Zebrafish
Source: Int J Mol Sci. 2022 Dec 28;24(1):496. doi: 10.3390/ijms24010496 (PMC9820214; doi:10.3390/ijms24010496)
Supplement: Supplementary file 1 [file ijms-24-00496-s001.zip]

Archive with 1 entries (1 files):
- ijms-2089467-supplementary.pdf
